# Supplementary material for: In Vitro and In Silico Toxicological Properties of Natural Antioxidant Therapeutic Agent Azima tetracantha. LAM
Source: Antioxidants (Basel). 2021 Aug 18;10(8):1307. doi: 10.3390/antiox10081307 (PMC8389312; doi:10.3390/antiox10081307)
Supplement: Supplementary file 1 [file antioxidants-10-01307-s001.zip]

Archive with 2 entries (2 files):
- Figure S2.png
- S1.png
